# Supplementary material for: Aalto Gear Fault datasets for deep-learning based diagnosis
Source: Data Brief. 2024 Dec 2;57:111171. doi: 10.1016/j.dib.2024.111171 (PMC11683272; doi:10.1016/j.dib.2024.111171)
Supplement: Supplementary file 1 [file mmc1.zip]

Archive with 1 entries (1 files):
- Appendix_V4.rar
